# Supplementary material for: A Review of the Fungi That Degrade Plastic
Source: J Fungi (Basel). 2022 Jul 25;8(8):772. doi: 10.3390/jof8080772 (PMC9330918; doi:10.3390/jof8080772)
Supplement: Supplementary file 1 [file jof-08-00772-s001.zip]

Archive with 1 entries (1 files):
- jof-1762137-supplementary.pdf
